# Supplementary material for: Genome-Wide Identification of the NPR1-like Gene Family in Solanum tuberosum and Functional Characterization of StNPR1 in Resistance to Ralstonia solanacearum
Source: Genes (Basel). 2023 May 27;14(6):1170. doi: 10.3390/genes14061170 (PMC10298024; doi:10.3390/genes14061170)
Supplement: Supplementary file 1 [file genes-14-01170-s001.zip]

Archive with 1 entries (1 files):
- genes-2387179-supplementary.pdf
